# Supplementary material for: Effect of deep diaphragmatic breathing on pain in patients with metastatic gastrointestinal cancers
Source: Heliyon. 2024 Nov 9;10(22):e40283. doi: 10.1016/j.heliyon.2024.e40283 (PMC11609224; doi:10.1016/j.heliyon.2024.e40283)
Supplement: Multimedia component 1 [file mmc1.zip]

Archive with 1 entries (1 files):
- SPSS.PAIN.sav
